# Supplementary material for: Dynamic Expression of Imprinted Genes in the Developing and Postnatal Pituitary Gland
Source: Genes (Basel). 2021 Mar 30;12(4):509. doi: 10.3390/genes12040509 (PMC8066104; doi:10.3390/genes12040509)
Supplement: Supplementary file 1 [file genes-12-00509-s001.zip]

Archive with 4 entries (4 files):
- Supplementary/Suppl-Figures-proofreading.docx
- Supplementary/TableS1_Imprinted_genes.xlsx
- Supplementary/TableS2_Imprinted_genes_DEGs.xlsx
- Supplementary/TableS3.xlsx
