# Supplementary material for: Dynamic Expression of Imprinted Genes in the Developing and Postnatal Pituitary Gland
Source: Genes (Basel). 2021 Mar 30;12(4):509. doi: 10.3390/genes12040509 (PMC8066104; doi:10.3390/genes12040509)
Supplement: Supplementary file 1 [file genes-12-00509-s001.zip › Supplementary/TableS1_Imprinted_genes.xlsx]

## Sheet: imprinted_genes_REMC_final
Symbol	Cluster_literature	Chromosome_mousebook	Expressed.Allele_Babak2015	Expressed.Allele_geneimprint	Expressed.Allele_mousebook	Location_geneimprint	Location_mousebook	Cluster	ICR	Methylated_ICR	Name_mousebook	Location_mm10_chr	Location_mm10_start	Location_mm10_end
Gpr1	Cluster_16	1		P	P	1 AS		Liz	Gdpr1_pro	M	G protein-coupled receptor 1	chr1	63182691	63214543
Zdbf2	Cluster_16	1		P	P	1		Liz	Gdpr1_pro	M	zinc finger, DBF-type containing 2	chr1	63273265	63314576
Adam23	Cluster_16		P					Liz	ND	ND		chr1	63445895	63596276
Plagl1		10	P	P	P	10 15.0 cM		Plagl1	Plagl1_pro	M	pleiomorphic adenoma gene-like 1. Zac1	chr10	13090788	13131694
Hymai				P		10		Plagl1	Plagl1_pro	M		chr10	13090845	13095900
Phactr2		10			M			Plagl1	ND	ND	phosphatase and actin regulator 2	chr10	13213395	13324289
Dcn		10		M	M	10 55.0 cM		Orphan	Dcn_pro	M	decorin	chr10	97479609	97518143
Ddc	Cluster_6	11		P	P	11 7.0 cM AS	prox 11	Grb10	Grb10_pro	M	dopa decarboxylase	chr11	11814101	11898144
Grb10	Cluster_6	11	M	ID	M	11 8.0 cM AS	prox 11	Grb10	Grb10_pro	M	growth factor receptor bound protein 10	chr11	11930508	12037401
Cobl	Cluster_6	11			M		prox 11	Grb10	Grb10_pro	M	cordon-bleu WH2 repeat	chr11	12236676	12464957
Commd1	Cluster_13	11		M	M	11 12.0 cM AS	prox 11	Commd1_host	Commd1	M	COMM domain containing 1	chr11	22896136	22982382
Zrsr1	Cluster_13	11	P	P	P	11 12.0 cM	prox 11	Commd1_host	Commd1	M	zinc finger (CCCH type), RNA binding motif and serine/arginine rich 1. U2af1-rs1	chr11	22972005	22976496
Tmem106a			M					Orphan	ND	ND		chr11	101582242	101591788
Mapt			M					Orphan	ND	ND		chr11	104231584	104328219
Scin		12			M			Orphan	ND	ND	scinderin	chr12	40059773	40134228
Wars	Cluster_4	12	P				dist 12	Dlk1_Dio3	IGDMR	P		chr12	108860034	108893197
Begain	Cluster_4	12		ID	P	12 F1 AS	dist 12	Dlk1_Dio3	IGDMR	P	brain-enriched guanylate kinase-associated	chr12	109032187	109068217
Dlk1	Cluster_4	12	P	P	P	12 54.0 cM	dist 12	Dlk1_Dio3	IGDMR	P	delta-like 1 homolog (Drosophila)	chr12	109452849	109463336
Meg3	Cluster_4	12	M	M	M	12 54.0 cM	dist 12	Dlk1_Dio3	IGDMR	P	maternally expressed 3	chr12	109541005	109571721
miR-337		12	M	M	M	12	dist 12	Dlk1_Dio3	IGDMR	P	microRNA 337	chr12	109585850	109585871
miR-136		12	M	M	M	12	dist 12	Dlk1_Dio3	IGDMR	P		chr12	109589193	109600330
Rtl1	Cluster_4	12	P	P	P	12 F1 AS	dist 12	Dlk1_Dio3	IGDMR	P	retrotransposon-like 1	chr12	109589193	109600330
miR-431			M	M	M	12	dist 12	Dlk1_Dio3	IGDMR	P		chr12	109590502	109590523
miR-433			M		M		dist 12	Dlk1_Dio3	IGDMR	P		chr12	109591781	109591802
miR-127		12	M	M	M	12	dist 12	Dlk1_Dio3	IGDMR	P	microRNA 127	chr12	109592888	109592909
miR-434			M		M		dist 12	Dlk1_Dio3	IGDMR	P		chr12	109594565	109594586
Rian	Cluster_4	12	M	M	M	12 60.41 cM	dist 12	Dlk1_Dio3	IGDMR	P	RNA imprinted and accumulated in nucleus	chr12	109603975	109661716
AK050713		12			M		dist 12	Dlk1_Dio3	IGDMR	P	AK050713	chr12	109668869	109670990
B830012L14Rik				M		12	dist 12	Dlk1_Dio3	IGDMR	P		chr12	109678088	109714212
AF357428		12		M	M	12 54.5 cM	dist 12	Dlk1_Dio3	IGDMR	P	snoRNA AF357428	chr12	109679945	109680013
MBII-78			M				dist 12	Dlk1_Dio3	IGDMR	P	AF357428	chr12	109679959	109680008
AF357341		12		M	M	12 54.5 cM	dist 12	Dlk1_Dio3	IGDMR	P	snoRNA AF357341	chr12	109681519	109681593
MBII-19			M				dist 12	Dlk1_Dio3	IGDMR	P		chr12	109681531	109681588
AK053394		12			M		dist 12	Dlk1_Dio3	IGDMR	P	AK053394	chr12	109695586	109702585
miR-411		12		M	M	12	dist 12	Dlk1_Dio3	IGDMR	P	microRNA 411	chr12	109710175	109710256
miR-380			M	M	M	12	dist 12	Dlk1_Dio3	IGDMR	P		chr12	109711842	109711863
miR-376b			M	M	M	12	dist 12	Dlk1_Dio3	IGDMR	P		chr12	109723508	109723528
miR-376			M				dist 12	Dlk1_Dio3	IGDMR	P		chr12	109723824	109723844
Mirg	Cluster_4	12	M	M		12 F1	dist 12	Dlk1_Dio3	IGDMR	P		chr12	109729764	109749458
Dio3	Cluster_4	12	P	P	P	12 F1	dist 12	Dlk1_Dio3	IGDMR	P	deiodinase, iodothyronine type III	chr12	110279068	110281097
Cmah		13			M			Orphan	ND	ND	cytidine monophospho-N-acetylneuraminic acid hydroxylase	chr13	24327420	24477285
Drd1a		13			M			Orphan	ND	ND	dopamine receptor D1A	chr13	54051186	54055658
Pde4d		13			P			Orphan	ND	ND	phosphodiesterase 4D, cAMP specific	chr13	108654177	109951474
Htr2a		14		M	M	14 41.5 cM		Orphan	ND	ND	5-hydroxytryptamine (serotonin) receptor 2A	chr14	74640840	74709494
Kcnk9	Cluster_10	15	M	M	M	15 D3 AS		Peg13	Peg13_pro	M	potassium channel, subfamily K, member 9	chr15	72501089	72546340
Trappc9	Cluster_10	15			M			Peg13	Peg13_pro	M	trafficking protein particle complex 9	chr15	72589620	73061204
Peg13	Cluster_10	15	P	P	P	15 D3 AS		Peg13	Peg13_pro	M	paternally expressed 13	chr15	72805600	72810324
Slc38a4		15	P	P	P	15 F1 AS		Orphan	Slc38a4_pro	M	solute carrier family 38, member 4	chr15	96994823	97055956
Fbxo40		16			M			Orphan	ND	ND	F-box protein 40	chr16	36963460	36990467
Pde10a		17			M		prox 17	Orphan	ND	ND	phosphodiesterase 10A	chr17	8801693	8986648
Slc22a3	Cluster_5	17	M	M	M	17 7.31 cM AS	prox 17	Igf2r	Airn_pro	M	solute carrier family 22 (organic cation transporter), member 3	chr17	12419969	12507704
Slc22a2	Cluster_5	17	M	M	M	17 7.32 cM	prox 17	Igf2r	Airn_pro	M	solute carrier family 22 (organic cation transporter), member 2	chr17	12584132	12628488
Igf2r	Cluster_5	17	M	M	M	17 7.35 cM AS	prox 17	Igf2r	Airn_pro	M	insulin-like growth factor 2 receptor	chr17	12682406	12769664
Airn	Cluster_5	17	P	P	P	17 7.36 cM	prox 17	Igf2r	Airn_pro	M	antisense Igf2r RNA	chr17	12741311	12860136
Qpct		17			M			Orphan	ND	ND	glutaminyl-peptide cyclotransferase (glutaminyl cyclase)	chr17	79051906	79090378
Impact		18	P	P	P	18 A2-B2	cent 18	Orphan	ND	ND	impact, RWD domain protein	chr18	12971923	12992950
Tbc1d12		19			P			Orphan	ND	ND	TBC1D12: TBC1 domain family, member 12	chr19	38836579	38919923
Ins1		19			P			Orphan	ND	ND	insulin I	chr19	52264297	52265476
Gm13261			P					Sfmbt2	ND	ND	uc008ihs.1	chr2	10339283	10374041
Sfmbt2		2	P	P	P	2 6.0 cM	prox 2	Sfmbt2	Sfmbt2_pro	M	Scm-like with four mbt domains 2	chr2	10372436	10595241
Wt1		2			M			Orphan	ND	ND	Wilms tumor 1 homolog	chr2	105126797	105172344
Gatm		2		M	M	2 69.0 cM AS	prox 2	Orphan	ND	ND	glycine amidinotransferase (L-arginine:glycine amidinotransferase)	chr2	122594467	122611303
H13	Cluster_3	2	M	M	M	2 86.0 cM		H13_host	Mcts2_pro	M	histocompatibility 13	chr2	152669461	152708670
Mcts2	Cluster_3	2	P	P	P	2		H13_host	Mcts2_pro	M	malignant T cell amplified sequence 2	chr2	152687035	152687946
Bcl2l1			P					H13_host	ND	ND		chr2	152780668	152831728
Blcap	Cluster_2	2		ID	M	2 88.0 cM AS	dist 2	Nnat	Nnat_pro	M	bladder cancer associated protein homolog (human)	chr2	157556362	157566361
Nnat	Cluster_2	2	P	P	P	2 88.0 cM	dist 2	Nnat	Nnat_pro	M	neuronatin	chr2	157560110	157562522
Zfp64		2			P			Orphan	ND	ND	zinc finger protein 64	chr2	168893331	168955587
miR-296				P		2 AS		Gnas	Gnas_pro	M		chr2	174267047	174267125
mIR-298				P		2 AS		Gnas	Gnas_pro	M		chr2	174267504	174267585
Nespas		2	P	P	P	2 104.0 cM AS	dist 2	Gnas	Gnas_pro	M	neuroendocrine secretory protein antisense	chr2	174281237	174295436
Gnasxl			P					Gnas	Gnas_pro	M		chr2	174297859	174346502
Gnas		2	M	ID	M	2 104.0 cM	dist 2	Gnas	Gnas_pro	M	GNAS (guanine nucleotide binding protein, alpha stimulating) complex locus	chr2	174327699	174346502
2400006E01Rik			P					Jade1	ND	ND		chr3	41522204	41528474
Jade1		3	P		P			Jade1	ND	ND	jade family PHD finger 1	chr3	41555731	41616864
Magi2				P		5		Orphan	ND	ND		chr5	19227051	20702903
Htra3		5			M			Orphan	ND	ND	HtrA serine peptidase 3	chr5	35652023	35679782
Mkrn1-ps1		5		P	P	5 E1 AS		Orphan	ND	ND	makorin, ring finger protein 1, pseudogene 1	chr5	88838010	88839399
Mdh2			M					Orphan	ND	ND		chr5	135778480	135790391
Calcr		6	M	M	M	6 3.8 cM AS	prox 6	Orphan	ND	ND	calcitonin receptor	chr6	3685733	3764658
Tfpi2		6		M	M	6 1.0 cM AS	prox 6	Orphan	ND	ND	tissue factor pathway inhibitor 2	chr6	3962595	3968376
Casd1		6			M		prox 6	Peg10	Peg10_pro	M	CAS1 domain containing 1	chr6	4600839	4643355
Sgce	Cluster_9	6	P	P	P	6 1.0 cM AS	prox 6	Peg10	Peg10_pro	M	sarcoglycan, epsilon	chr6	4674350	4747176
Peg10	Cluster_9	6	P	P	P	6 0.5 cM	prox 6	Peg10	Peg10_pro	M	paternally expressed 10	chr6	4747306	4760517
Ppp1r9a	Cluster_9	6	M	M	M	6 0.5 cM	prox 6	Peg10	Peg10_pro	M	protein phosphatase 1, regulatory (inhibitor) subunit 9A. Neurabin	chr6	4903320	5165661
Pon3	Cluster_9	6			M		prox 6	Peg10	Peg10_pro	M	paraoxonase 3	chr6	5220852	5256286
Pon2	Cluster_9	6			M		prox 6	Peg10	Peg10_pro	M	paraoxonase 2	chr6	5264147	5298455
Asb4	Cluster_9	6	M	M	M	6 0.6 cM	prox 6	Peg10	Peg10_pro	M	ankyrin repeat and SOCS box-containing 4	chr6	5383386	5433022
Pdk4			P					Peg10	ND	ND		chr6	5483351	5496309
Dlx5		6			M		prox 6	Peg10	ND	ND	distal-less homeobox 5	chr6	6877805	6882085
Mest	Cluster_12	6	P	P	P	6 7.5 cM	prox 6	Peg1_Mest	Mest_pro	M	mesoderm specific transcript, Peg1	chr6	30738050	30748462
miR-335	Cluster_12	6			P		prox 6	Peg1_Mest	Mest_pro	M	microRNA 335	chr6	30741299	30741396
Copg2	Cluster_12	6	M	M	M	6 A3.3 AS	prox 6	Peg1_Mest	Mest_pro	M	coatomer protein complex, subunit gamma 2	chr6	30747554	30896739
Klf14	Cluster_12	6	M	M	M	6 A3.3 AS	prox 6	Peg1_Mest	Mest_pro	M	Kruppel-like factor 14	chr6	30956023	30959078
Herc3	Cluster_14		M					Herc3_host	Herc3_pro	M		chr6	58833700	58920398
Nap1l5	Cluster_14	6	P	P	P	6 C1 AS	prox 6	Herc3_host	Herc3_pro	M	nucleosome assembly protein 1-like 5	chr6	58905233	58907076
Cntn3		6			M			Orphan	ND	ND	contactin 3	chr6	102163304	102573101
Klrb1f		6			M			Orphan	ND	ND	killer cell lectin-like receptor subfamily B member 1F	chr6	129045901	129057464
Zim2			M	M	M	7 A1 AS	prox 7	Peg3	Peg3_pro	M	Zim2	chr7	6651748	6662368
Zim1	Cluster_11	7	M	M	M	7 6.5 cM AS	prox 7	Peg3	Peg3_pro	M	zinc finger, imprinted 1	chr7	6671269	6696450
Peg3	Cluster_11	7	P	P	P	7 6.5 cM AS	prox 7	Peg3	Peg3_pro	M	paternally expressed 3	chr7	6703892	6730421
Peg3os				M		7		Peg3	Peg3_pro	M		chr7	6706760	6707624
Usp29	Cluster_11	7	P	P	P	7 6.5 cM	prox 7	Peg3	Peg3_pro	M	ubiquitin specific peptidase 29	chr7	6730583	6967219
Zim3			M	M	M	7 7.0 cM	prox 7	Peg3	Peg3_pro	M	Zim3	chr7	6955685	6976663
Zfp264	Cluster_11		P	P	P	7 7.0 cM	prox 7	Peg3	Peg3_pro	M	Zfp264	chr7	6977246	6991087
Axl		7			M			Orphan	ND	ND	AXL receptor tyrosine kinase	chr7	25757273	25788687
Atp10a	Cluster_1	7			M		cent 7	PWS_AS	Snrpn_pro	M	ATPase, class V, type 10A	chr7	58658246	58829420
Ube3a	Cluster_1	7	M	M	M	7 28.65 cM	cent 7	PWS_AS	Snrpn_pro	M	ubiquitin protein ligase E3A	chr7	59228802	59311536
MBII-52			P					PWS_AS	Snrpn_pro	M	Snord115	chr7	59393564	59393629
Gm26434					P		cent 7	PWS_AS	Snrpn_pro	M	Snord115	chr7	59615744	59615799
Snhg14		7	P		P		cent 7	PWS_AS	Snrpn_pro	M	Ipw	chr7	59619158	59874749
Snord116			P		P			PWS_AS	Snrpn_pro	M	MBII-85	chr7	59675990	59676079
Snord64		7			P		cent 7	PWS_AS	Snrpn_pro	M	small nucleolar RNA, C/D box 64	chr7	59978808	59978874
MBII-13			P					PWS_AS	Snrpn_pro	M	Snord64	chr7	59978811	59978856
Snrpn	Cluster_1	7	P	P	P	7 29.0 cM AS	cent 7	PWS_AS	Snrpn_pro	M	small nuclear ribonucleoprotein N	chr7	59982502	60140219
Snurf	Cluster_1	7	P	P	P	7 B5 AS	cent 7	PWS_AS	Snrpn_pro	M	SNRPN upstream reading frame	chr7	59995449	60005049
U80893			P					PWS_AS	Snrpn_pro	M		chr7	60918201	61202625
Gm9801			P					PWS_AS	Snrpn_pro	M		chr7	62114641	62118987
Ndn	Cluster_1	7	P	P	P	7 28.0 cM	cent 7	PWS_AS	Snrpn_pro	M	necdin	chr7	62346569	62350262
Magel2	Cluster_1	7	P	P	P	7 28.0 cM	cent 7	PWS_AS	Snrpn_pro	M	melanoma antigen, family L, 2	chr7	62377010	62381640
Mkrn3	Cluster_1	7	P	P	P	7 29.0 cM AS	cent 7	PWS_AS	Snrpn_pro	M	makorin, ring finger protein, 3. Zfp127	chr7	62417593	62420139
Peg12	Cluster_1	7	P	P	P	7 28.0 cM AS	cent 7	PWS_AS	Snrpn_pro	M	paternally expressed 12	chr7	62461871	62464510
Il18bp			P					Orphan	ND	ND		chr7	102014885	102018155
Art5		7			M			Orphan	ND	ND	ADP-ribosyltransferase 5	chr7	102096879	102102845
Ampd3		7		M	M	7 52.0 cM		Orphan	ND	ND	adenosine monophosphate deaminase 3	chr7	110768206	110811919
Inpp5f		7	P	P	P	7 F3		Orphan	ND	ND	Inpp5f_v2 and v3	chr7	128611360	128696425
Nctc1	Cluster_8			P		7 87.96 cM AS		Igf2_H19	ND	ND		chr7	142544609	142558596
H19	Cluster_8	7	M	M	M	7 69.03 cM AS	dist 7	Igf2_H19	H19_DMD	P	H19, imprinted maternally expressed transcript	chr7	142575529	142578143
Igf2	Cluster_8	7	P	P	P	7 69.09 cM AS	dist 7	Igf2_H19	H19_DMD	P	insulin-like growth factor 2	chr7	142653756	142666816
Igf2os	Cluster_8	7	P	P	P	7 69.09 cM	dist 7	Igf2_H19	H19_DMD	P	insulin-like growth factor 2, opposite strand	chr7	142659693	142670356
Ins2		7	P	P	P	7 69.1 cM AS	dist 7	Igf2_H19	H19_DMD	P	insulin II	chr7	142678656	142743381
Th		7		M	M	7 69.2 cM AS	dist 7	KvDMR	Kcnq1ot1_pro	M	tyrosine hydroxylase	chr7	142892752	142900014
Ascl2	Cluster_7	7	M	M	M	7 69.3 cM AS	dist 7	KvDMR	Kcnq1ot1_pro	M	achaete-scute complex homolog 2 (Drosophila)	chr7	142966829	142969264
Tspan32	Cluster_7	7	M		M		dist 7	KvDMR	Kcnq1ot1_pro	M	tetraspanin 32	chr7	143005144	143019486
Cd81	Cluster_7	7	M	M	M	7 69.3 cM	dist 7	KvDMR	Kcnq1ot1_pro	M	CD81 antigen	chr7	143052739	143067934
Tssc4	Cluster_7	7	M	M	M	7 69.3 cM	dist 7	KvDMR	Kcnq1ot1_pro	M	tumor-suppressing subchromosomal transferable fragment 4	chr7	143069249	143071093
Kcnq1	Cluster_7	7	M	M	M	7 69.3 cM	dist 7	KvDMR	Kcnq1ot1_pro	M	potassium voltage-gated channel, subfamily Q, member 1	chr7	143107254	143427042
Kcnq1ot1	Cluster_7	7	P	P	P	7 69.3 cM	dist 7	KvDMR	Kcnq1ot1_pro	M	KCNQ1 overlapping transcript 1	chr7	143203458	143296549
Cdkn1c	Cluster_7	7	M	M	M	7 69.49 cM AS	dist 7	KvDMR	Kcnq1ot1_pro	M	cyclin-dependent kinase inhibitor 1C (P57)	chr7	143458342	143461050
Slc22a18	Cluster_7	7	M	M	M	7 69.5 cM	dist 7	KvDMR	Kcnq1ot1_pro	M	solute carrier family 22 (organic cation transporter), member 18. Tssc5	chr7	143473736	143499334
Phlda2	Cluster_7	7	M	M	M	7 69.5 cM AS	dist 7	KvDMR	Kcnq1ot1_pro	M	pleckstrin homology-like domain, family A, member 2. Tssc3	chr7	143501545	143502541
Nap1l4	Cluster_7	7		M	M	7 69.55 cM AS	dist 7	KvDMR	Kcnq1ot1_pro	M	nucleosome assembly protein 1-like 4	chr7	143513579	143549092
Tnfrsf26				M		7 69.58 cM AS		KvDMR	ND	ND		chr7	143607663	143627953
AK155734				M		7 69.57 cM		KvDMR	ND	ND		chr7	143628281	143670614
Tnfrsf22				M		7 69.57 cM AS		KvDMR	ND	ND		chr7	143636725	143649661
Tnfrsf23		7	M	M	M	7 69.56 cM AS	dist 7	KvDMR	ND	ND	tumor necrosis factor receptor superfamily, member 23	chr7	143667614	143685872
Osbpl5	Cluster_7	7	M		M		dist 7	KvDMR	ND	ND	oxysterol binding protein-like 5	chr7	143688762	143741963
Dhcr7		7		M	M	7	dist 7	KvDMR	ND	ND	7-dehydrocholesterol reductase	chr7	143823167	143848409
Ano1				M		7 AS		KvDMR	ND	ND		chr7	144588549	144738543
Gab1			P	P		8 AS		Orphan	ND	ND		chr8	80764440	80880496
Snx14				P		9 AS		Rasgrf1	ND	ND		chr9	88376750	88438951
miR-184		9		P	P	9 AS	dist 9	Rasgrf1	ND	ND	microRNA 184	chr9	89802260	89802328
AK029869		9			P			Rasgrf1	ND	ND	AK029869	chr9	89874357	89876760
Rasgrf1	Cluster_15	9	P	P	P	9 50.0 cM	dist 9	Rasgrf1	Rasgfr1	P	RAS protein-specific guanine nucleotide-releasing factor 1	chr9	89909912	89926740
Mst1r		9			M			Orphan	ND	ND	macrophage stimulating 1 receptor (c-met-related tyrosine kinase)	chr9	107906873	107920383
