# Supplementary material for: Dynamic Expression of Imprinted Genes in the Developing and Postnatal Pituitary Gland
Source: Genes (Basel). 2021 Mar 30;12(4):509. doi: 10.3390/genes12040509 (PMC8066104; doi:10.3390/genes12040509)
Supplement: Supplementary file 1 [file genes-12-00509-s001.zip › Supplementary/TableS2_Imprinted_genes_DEGs.xlsx]

## Sheet: imprinted_genes_assayed_1704202
Symbol	Cluster	Description	Chromosome	Start	End	Strand	Expressed Allele	baseMean	log2FoldChange	lfcSE	pvalue	padj	adult 1	adult 2	embryo 1	embryo 2	embryo 3	embryo 4	embryo 5	embryo 6	embryo 7
H19	Igf2_H19	H19, imprinted maternally expressed transcript	chr7	142575529	142578143	-	M	63711.1	8.62794	0.264455	1.79e-233	4.67e-229	177.206	236.915	69435.7	108735	80549.4	86409.2	78345.1	67215.4	82296.5
Cdkn1c	KvDMR	cyclin-dependent kinase inhibitor 1C (P57)	chr7	143458342	143461050	-	M	34888.1	5.4507	0.349818	9.72e-55	1.05e-51	530.397	1508.17	38818.5	36538.3	42663.6	44515.1	54338.6	47364.5	47715.9
Igf2	Igf2_H19	insulin-like growth factor 2	chr7	142653756	142666816	-	P	881.778	5.93604	0.399992	8.03e-50	6.53e-47	20.1649	16.6129	1291.27	1354.35	1048.8	1290.74	1162.61	520.79	1230.68
Igf2os	Igf2_H19	insulin-like growth factor 2, opposite strand	chr7	142659693	142670356	+	P	254.343	6.14405	0.497334	4.64e-35	1.22e-32	5.49951	3.61151	326.836	233.833	305.297	301.173	348.695	310.734	453.407
Pde10a	(orphan imprinted gene)	phosphodiesterase 10A	chr17	8801693	8986648	+	M	434.049	-4.58017	0.376976	5.75e-34	1.43e-31	1395.04	2015.22	44.6497	93.3762	41.4126	80.8865	65.5962	68.3614	101.898
Magi2	(orphan imprinted gene)	membrane associated guanylate kinase, WW and PDZ domain containing 2	chr5	19227051	20702903	+	P	442.916	-2.96688	0.261596	8.18e-30	1.32e-27	1317.44	1435.94	192.887	171.844	159.872	184.146	159.675	141.695	222.754
Nap1l5	Nap1l5_host	nucleosome assembly protein 1-like 5	chr6	58905233	58907076	-	P	1376.54	-5.36429	0.51922	5.08e-25	5.25e-23	4716.75	6706.57	46.4357	269.928	82.8251	67.1186	143.276	178.983	176.939
Peg12	PWS_AS	paternally expressed 12	chr7	62461871	62464510	-	P	211.024	6.21862	0.604002	7.37e-25	7.35e-23	3.66634	3.61151	130.377	411.169	214.767	213.403	320.213	247.344	354.668
Slc38a4	(orphan imprinted gene)	solute carrier family 38, member 4	chr15	96994823	97055956	-	P	583.091	4.93102	0.494339	1.96e-23	1.66e-21	26.2754	22.3914	448.283	335.84	529.696	691.838	788.017	1010.51	1394.98
Impact	(orphan imprinted gene)	impact, RWD domain protein	chr18	12971923	12992950	+	P	1075.16	-3.44178	0.354664	2.89e-22	2.16e-20	3442.08	3880.2	275.042	319.362	226.324	299.452	378.041	272.203	583.741
Grb10	Grb10	growth factor receptor bound protein 10	chr11	11930508	12037401	-	M	9445.25	3.56792	0.374772	1.73e-21	1.15e-19	876.255	1123.9	5818.75	15535.8	14810.3	7520.73	12948.3	12582.2	13791
Qpct	(orphan imprinted gene)	glutaminyl-peptide cyclotransferase (glutaminyl cyclase)	chr17	79051906	79090378	+	M	371.088	-3.46933	0.404341	9.47e-18	4.08e-16	1440.26	1100.07	96.4434	164.782	93.419	55.0717	88.9001	175.254	125.595
Rasgrf1	Rasgrf1	RAS protein-specific guanine nucleotide-releasing factor 1	chr9	89909912	89926740	+	P	230.331	-5.66908	0.675341	4.68e-17	1.89e-15	1093.18	847.982	1.78599	49.4345	10.5939	18.9309	6.90486	32.3163	11.8486
Inpp5f	(orphan imprinted gene)	inositol polyphosphate-5-phosphatase F	chr7	128611360	128696425	+	P	643.184	-2.90907	0.362529	1.02e-15	3.45e-14	1565.53	2386.48	166.097	343.687	218.62	213.403	203.693	320.677	370.466
Magel2	PWS_AS	melanoma antigen, family L, 2	chr7	62377010	62381640	+	P	258.075	5.35304	0.690551	9.06e-15	2.69e-13	6.11057	10.1122	58.9376	630.878	246.549	148.005	296.046	538.191	387.844
Gnas	Gnas	GNAS (guanine nucleotide binding protein, alpha stimulating) complex locus	chr2	174327699	174346502	+	ID	77534.6	-1.83065	0.240111	2.46e-14	6.74e-13	170018	181708	41208.1	48482.6	53367.3	44203.6	63767.2	43510.2	51546.2
Il18bp	(orphan imprinted gene)	interleukin 18 binding protein	chr7	102014885	102018155	-	P	115.305	-3.00279	0.416987	5.97e-13	1.34e-11	290.863	428.325	48.2217	37.6643	38.5233	84.3285	42.2923	33.5592	33.966
Nnat	Nnat_Blcap	neuronatin	chr2	157560110	157562522	+	P	273846	2.44098	0.34188	9.34e-13	2.03e-11	47970.4	75227	406184	237125	493630	373572	316260	283491	231154
Ano1	KvDMR	anoctamin 1, calcium activated chloride channel	chr7	144588549	144738543	-	M	399.363	2.89605	0.411312	1.91e-12	3.94e-11	83.7148	49.1165	308.976	801.152	330.337	376.897	515.275	524.518	604.279
Zrsr1	Zrsr1_host	zinc finger (CCCH type), RNA binding motif and serine/arginine rich 1	chr11	22972005	22976496	+	P	385.89	-2.75012	0.416835	4.18e-11	6.76e-10	892.754	1391.88	192.887	141.241	81.862	137.679	139.823	219.999	274.888
Commd1	Zrsr1_host	COMM domain containing 1	chr11	22896136	22982382	-	M	1114.93	2.353	0.36146	7.53e-11	1.17e-09	280.475	250.639	1368.07	1351.21	1273.2	1850.06	956.323	1938.98	765.42
Herc3	Nap1l5_host	hect domain and RLD 3	chr6	58833700	58920398	+	M	806.119	-2.88161	0.446311	1.07e-10	1.62e-09	2532.22	2390.82	169.669	251.88	408.347	199.635	450.542	246.101	605.859
Phlda2	KvDMR	pleckstrin homology like domain, family A, member 2	chr7	143501545	143502541	-	M	56.5019	9.20739	1.52711	1.65e-09	1.98e-08	0	0	107.159	84.7448	78.0097	77.4445	38.8398	82.0337	40.2853
Plagl1	Plagl1	pleiomorphic adenoma gene-like 1	chr10	13090788	13131694	+	P	3634.44	-2.07178	0.346	2.13e-09	2.5e-08	7717.65	10133.2	2216.41	2261.43	1252.01	2003.23	2060.24	1669.26	3396.6
Cobl	Grb10	cordon-bleu WH2 repeat	chr11	12236676	12464957	-	M	600.474	-2.03994	0.341102	2.23e-09	2.6e-08	1495.87	1425.1	260.754	302.884	290.851	418.201	422.059	249.83	538.717
Mcts2	H13_host	malignant T cell amplified sequence 2	chr2	152687035	152687946	+	P	1024.29	2.28194	0.381727	2.26e-09	2.64e-08	238.312	273.03	1119.81	798.798	894.704	1698.62	1101.32	2086.89	1007.13
Zdbf2	Liz	zinc finger, DBF-type containing 2	chr1	63273265	63314576	+	P	1285.63	-2.89282	0.506485	1.12e-08	1.15e-07	2680.09	5179.63	953.718	294.253	289.888	874.263	350.422	645.083	303.324
Asb4	Peg10	ankyrin repeat and SOCS box-containing 4	chr6	5383386	5433022	+	M	1379.82	-1.74235	0.312336	2.43e-08	2.32e-07	2987.46	3080.62	1125.17	836.462	636.598	972.359	674.087	822.823	1282.81
Mkrn3	PWS_AS	makorin, ring finger protein, 3	chr7	62417593	62420139	-	P	140.359	2.92778	0.527114	2.79e-08	2.63e-07	30.5528	15.1683	94.6574	238.541	288.925	74.0026	177.8	151.638	191.947
Jade1	Jade1	jade family PHD finger 1	chr3	41555731	41616864	+	P	660.34	-2.06928	0.392626	1.36e-07	1.11e-06	1242.89	1994.27	555.442	242.464	343.821	581.695	267.563	288.361	426.55
Pde4d	(orphan imprinted gene)	phosphodiesterase 4D, cAMP specific	chr13	108654177	109951474	+	P	205.121	-2.08426	0.402161	2.19e-07	1.7e-06	524.287	488.276	69.6536	138.103	81.862	154.889	100.12	96.9489	191.947
Pdk4	Peg10	pyruvate dehydrogenase kinase, isoenzyme 4	chr6	5483351	5496309	-	P	87.6577	-3.05223	0.593274	2.68e-07	2.05e-06	311.028	246.305	23.2179	51.7885	62.6004	10.3259	24.167	13.6723	45.8146
Klf14	Peg1_Mest	Kruppel-like factor 14	chr6	30956023	30959078	-	M	191.026	-2.13901	0.433478	8.03e-07	5.51e-06	489.456	470.218	103.587	173.413	52.9696	89.4915	139.823	68.3614	131.915
Dlk1	Dlk1_Dio3	delta like non-canonical Notch ligand 1	chr12	109452849	109463336	+	P	41195.9	1.52287	0.311089	9.82e-07	6.59e-06	16746	16784.1	50856	50711.9	70334.9	41028.4	54086.6	39198.4	31016.5
Kcnk9	Peg13	potassium channel, subfamily K, member 9	chr15	72501089	72546340	-	M	289.109	-3.44867	0.704992	9.99e-07	6.7e-06	897.642	1075.51	62.5096	91.0222	39.4864	13.7679	145.865	36.0451	240.132
Gm13261	Sfmbt2	predicted gene 13261	chr2	10339283	10374041	-	P	9.81179	-6.91647	1.42188	1.15e-06	7.57e-06	27.4976	59.2287	0	0	0	0	0	0	1.57981
Rian	Dlk1_Dio3	RNA imprinted and accumulated in nucleus	chr12	109603975	109661716	+	M	14274	-1.45039	0.315724	4.35e-06	2.51e-05	25713.9	30614.8	6515.29	11304	11616.7	8720.26	8062.29	14303.7	11614.8
Snx14	Rasgrf1	sorting nexin 14	chr9	88376750	88438951	-	P	753.524	-1.68829	0.37986	8.81e-06	4.74e-05	1544.14	1708.24	321.478	356.242	339.968	480.156	567.925	664.97	798.596
Calcr	(orphan imprinted gene)	calcitonin receptor	chr6	3685733	3764658	-	M	115.747	4.01243	0.908893	1.01e-05	5.36e-05	11.6101	6.50071	8.92994	467.666	120.385	74.0026	50.9233	227.457	74.2513
Phactr2	Plagl1	phosphatase and actin regulator 2	chr10	13213395	13324289	-	M	639.067	-1.52305	0.351904	1.5e-05	7.67e-05	1118.84	1476.38	378.63	613.615	287.962	402.712	386.672	411.411	675.371
Axl	(orphan imprinted gene)	AXL receptor tyrosine kinase	chr7	25757273	25788687	-	M	1911.74	1.3663	0.31597	1.53e-05	7.78e-05	859.146	858.094	1716.34	2879.75	1600.64	1676.24	2421.88	2171.41	3022.19
Sfmbt2	Sfmbt2	Scm-like with four mbt domains 2	chr2	10372436	10595241	+	P	72.9638	-2.78262	0.645614	1.63e-05	8.24e-05	188.205	246.305	69.6536	30.6023	11.557	18.9309	17.2621	14.9152	59.243
Peg13	Peg13	paternally expressed 13	chr15	72805600	72810324	-	P	1645.43	-1.89532	0.444743	2.03e-05	9.99e-05	3303.37	4330.2	442.925	1757.67	997.754	736.584	1204.9	647.569	1387.87
Tnfrsf22	KvDMR	tumor necrosis factor receptor superfamily, member 22	chr7	143636725	143649661	-	M	85.6311	1.75444	0.431319	4.75e-05	0.000213496	39.7187	20.2244	116.089	69.836	78.9728	86.0495	119.972	103.164	136.654
Mapt	(orphan imprinted gene)	microtubule-associated protein tau	chr11	104231584	104328219	+	M	352.303	-2.58608	0.640148	5.35e-05	0.000237688	988.69	1014.11	182.171	428.432	68.3789	206.519	59.5544	171.525	51.344
Meg3	Dlk1_Dio3	maternally expressed 3	chr12	109541005	109571721	+	M	11355.3	-2.34311	0.590426	7.23e-05	0.000310503	26035.3	34440.1	13805.7	3812.73	3089.57	11513.4	3402.37	2393.89	3704.66
Adam23	Liz	a disintegrin and metallopeptidase domain 23	chr1	63445895	63596276	+	P	322.99	-1.88887	0.480112	8.35e-05	0.000353753	636.11	860.984	103.587	400.184	186.838	98.0964	151.907	253.559	215.645
Tspan32	KvDMR	tetraspanin 32	chr7	143005144	143019486	+	M	83.3125	3.58849	0.919494	9.51e-05	0.000397041	3.66634	13.7237	264.326	58.8505	30.8187	270.195	37.9767	49.7174	20.5376
Dio3	Dlk1_Dio3	deiodinase, iodothyronine type III	chr12	110279068	110281097	+	P	29.2129	4.27949	1.12223	0.000137086	0.000548915	3.05528	0.722302	0	85.5295	49.1172	13.7679	42.2923	36.0451	32.3862
Wars	Dlk1_Dio3	tryptophanyl-tRNA synthetase	chr12	108860034	108893197	-	P	2425.68	1.22759	0.332732	0.000224752	0.000846443	1289.33	1084.9	2019.95	3389.79	4322.32	2383.57	2438.28	2891.07	2011.89
Snhg14	PWS_AS	small nucleolar RNA host gene 14	chr7	59619158	59874749	-	P	177.508	-1.97182	0.554809	0.000379356	0.00134355	380.688	460.828	126.805	98.8689	49.1172	239.218	40.566	128.022	73.4614
Slc22a3	Igf2r	solute carrier family 22 (organic cation transporter), member 3	chr17	12419969	12507704	-	M	18.5157	3.01749	0.982811	0.0021387	0.00616582	4.88845	0.722302	19.6459	11.7701	8.66775	10.3259	19.8515	32.3163	58.4531
Bcl2l1	H13_host	BCL2-like 1	chr2	152780668	152831728	-	P	2986.43	0.760263	0.255689	0.00294532	0.00815018	1911.39	1967.55	3872.02	3121.43	3907.23	3541.8	3390.29	2514.46	2651.72
Tbc1d12	(orphan imprinted gene)	TBC1D12: TBC1 domain family, member 12	chr19	38836579	38919923	+	P	195.136	-1.33145	0.451386	0.00318099	0.00870334	356.246	377.764	225.035	146.734	57.785	122.19	113.93	132.994	223.544
Ddc	Grb10	dopa decarboxylase	chr11	11814101	11898144	-	P	272.863	1.36215	0.462753	0.00324448	0.00884638	130.155	115.568	133.949	160.858	391.012	344.198	289.141	495.931	394.954
Peg3	Peg3	paternally expressed 3	chr7	6703892	6730421	-	P	11632.3	-1.42835	0.496814	0.00404002	0.0107236	18563.9	26941.9	14877.3	3371.74	4943.5	14747.2	5318.47	7937.38	7989.12
Ampd3	(orphan imprinted gene)	adenosine monophosphate deaminase 3	chr7	110768206	110811919	+	M	430.447	-1.13328	0.397961	0.00440353	0.0115635	749.156	743.248	339.338	166.351	369.824	399.27	523.043	212.542	371.256
Fbxo40	(orphan imprinted gene)	F-box protein 40	chr16	36963460	36990467	-	M	7.65709	-2.98571	1.10834	0.00706296	0.0174209	29.9418	18.7798	0	7.06206	1.92617	0	4.31554	3.7288	3.15963
Nap1l4	KvDMR	nucleosome assembly protein 1-like 4	chr7	143513579	143549092	-	M	4537.69	0.786799	0.300661	0.00887319	0.0211351	3025.34	2777.97	2882.59	5817.57	5822.8	4238.8	5103.55	5716.26	5454.31
Ndn	PWS_AS	necdin	chr7	62346569	62350262	+	P	7999.12	1.17212	0.461321	0.0110604	0.025505	3562.46	4538.94	4857.89	17509.2	11456.8	5457.26	6657.15	12114.9	5837.41
Ppp1r9a	Peg10	protein phosphatase 1, regulatory subunit 9A	chr6	4903320	5165661	+	M	975.806	-1.35827	0.539386	0.0117964	0.0269469	1712.79	1997.16	1507.37	371.151	411.236	1357.86	390.988	534.462	499.221
Pon2	Peg10	paraoxonase 2	chr6	5264147	5298455	-	M	774.522	0.810787	0.323838	0.0122908	0.0279292	456.459	520.779	598.306	1064.02	663.564	624.719	918.346	1100	1024.51
Casd1	Peg10	CAS1 domain containing 1	chr6	4600839	4643355	+	M	1018.63	-1.09375	0.46092	0.0176451	0.0380569	1701.18	1773.25	567.944	598.706	516.212	576.532	878.643	682.371	1872.87
Slc22a18	KvDMR	solute carrier family 22 (organic cation transporter), member 18	chr7	143473736	143499334	+	M	79.5277	1.18585	0.505881	0.0190717	0.0406536	39.7187	39.7266	180.385	87.8835	103.05	84.3285	77.6797	48.4745	54.5036
Ube3a	PWS_AS	ubiquitin protein ligase E3A	chr7	59228802	59311536	+	M	1856.27	-1.44775	0.6242	0.020375	0.0430043	3318.04	3996.49	3455.89	503.761	520.065	2263.1	609.354	1127.34	912.343
Mdh2	(orphan imprinted gene)	malate dehydrogenase 2, NAD (mitochondrial)	chr5	135778480	135790391	+	M	6939.57	0.666229	0.293163	0.0230529	0.0478954	5237.98	4290.47	9335.36	7853.8	9386.21	7926.88	7392.51	6142.58	4890.32
Kcnq1	KvDMR	potassium voltage-gated channel, subfamily Q, member 1	chr7	143107254	143427042	+	M	87.6962	-1.30324	0.594804	0.0284483	0.0572639	260.921	66.4518	17.8599	91.0222	77.0466	55.0717	96.668	72.0902	52.1339
Airn	Igf2r	antisense Igf2r RNA	chr17	12741311	12860136	+	P	198.244	0.729039	0.349897	0.0371983	0.0718993	122.822	138.682	289.33	194.599	140.61	289.126	168.306	218.757	221.964
B830012L14Rik	Dlk1_Dio3	RIKEN cDNA B830012L14 gene	chr12	109678088	109714212	+	M	69.0584	2.80708	1.3554	0.0383556	0.0737515	13.4432	10.8345	283.972	25.8942	26.0032	201.356	23.3039	33.5592	3.15963
Tssc4	KvDMR	tumor-suppressing subchromosomal transferable fragment 4	chr7	143069249	143071093	+	M	1713.7	0.700042	0.341172	0.0401817	0.0767075	1160.4	1145.57	2266.42	2067.62	2075.44	2421.43	1298.98	1961.35	1026.09
Zfp64	(orphan imprinted gene)	zinc finger protein 64	chr2	168893331	168955587	-	P	788.142	0.654262	0.326374	0.0450016	0.0843504	552.395	538.115	584.018	881.189	1358.91	779.608	924.388	775.591	699.068
Th	KvDMR	tyrosine hydroxylase	chr7	142892752	142900014	-	M	45.7882	-1.51493	0.76014	0.0462656	0.0863776	156.431	28.8921	42.8637	65.9126	32.7448	10.3259	11.2204	44.7457	18.9578
Mst1r	(orphan imprinted gene)	macrophage stimulating 1 receptor (c-met-related tyrosine kinase)	chr9	107906873	107920383	+	M	18.4986	1.49082	0.810259	0.0657777	0.116152	6.72162	8.66762	39.2917	32.9563	12.5201	5.16297	10.3573	22.3728	28.4367
Pon3	Peg10	paraoxonase 3	chr6	5220852	5256286	-	M	310.027	-0.766119	0.417729	0.0666528	0.117419	396.576	515.723	305.404	274.636	154.093	170.378	226.997	489.716	256.72
Atp10a	PWS_AS	ATPase, class V, type 10A	chr7	58658246	58829420	+	M	273.566	-0.731426	0.443388	0.0990188	0.162723	388.021	405.211	121.447	122.409	234.029	232.334	340.064	229.943	388.634
Tnfrsf23	KvDMR	tumor necrosis factor receptor superfamily, member 23	chr7	143667614	143685872	-	M	49.9399	-1.27611	0.783746	0.103478	0.168784	75.16	107.623	23.2179	30.6023	4.81541	113.585	18.1253	36.0451	40.2853
Art5	(orphan imprinted gene)	ADP-ribosyltransferase 5	chr7	102096879	102102845	-	M	9.67111	1.69293	1.04804	0.106238	0.172584	4.88845	2.1669	0	8.63141	20.2247	17.2099	11.2204	12.4293	10.2688
Mest	Peg1_Mest	mesoderm specific transcript	chr6	30738050	30748462	+	P	23451	0.504365	0.345925	0.144835	0.222946	12785.8	22600.1	14805.8	29014.1	22702.8	20228.5	31205.6	24669.8	33046.6
Scin	(orphan imprinted gene)	scinderin	chr12	40059773	40134228	-	M	6.60478	-2.10901	1.44971	0.145731	0.224061	14.6654	18.7798	0	10.2008	0	0	2.58932	3.7288	9.47889
Htra3	(orphan imprinted gene)	HtrA serine peptidase 3	chr5	35652023	35679782	-	M	316.062	0.677556	0.465802	0.14578	0.224109	229.146	202.244	450.069	561.042	155.056	211.682	399.619	207.57	428.13
Tmem106a	(orphan imprinted gene)	transmembrane protein 106A	chr11	101582242	101591788	+	M	158.034	-0.595389	0.409422	0.145886	0.224245	193.094	235.47	226.821	137.318	201.284	84.3285	119.972	103.164	120.856
Blcap	Nnat_Blcap	bladder cancer associated protein	chr2	157556362	157566361	-	M	2943.82	0.317805	0.22552	0.158773	0.240484	2493.72	2447.16	3184.42	2917.42	3656.83	2874.05	3515.44	2646.21	2759.15
Gm9801	PWS_AS	predicted gene 9801	chr7	62114641	62118987	-	P	20.0837	-1.20576	0.914774	0.187473	0.275563	40.9408	29.6144	57.1516	3.1387	9.63083	12.0469	12.0835	7.45761	8.68898
Ascl2	KvDMR	achaete-scute family bHLH transcription factor 2	chr7	142966829	142969264	-	M	11.2482	1.76677	1.36261	0.194765	0.284133	5.49951	2.1669	53.5797	0	1.92617	8.60495	5.17864	12.4293	11.8486
Gatm	(orphan imprinted gene)	glycine amidinotransferase (L-arginine:glycine amidinotransferase)	chr2	122594467	122611303	-	M	209.265	-0.508425	0.392487	0.195184	0.284585	345.247	200.078	191.101	233.833	173.355	94.6544	201.967	177.74	265.409
Cmah	(orphan imprinted gene)	cytidine monophospho-N-acetylneuraminic acid hydroxylase	chr13	24327420	24477285	+	M	8.03756	-1.59777	1.29011	0.215538	0.308153	6.11057	27.4475	5.35797	8.63141	0.963083	10.3259	0.863107	0	12.6385
Gpr1	Liz	G protein-coupled receptor 1	chr1	63182691	63214543	-	P	11.9615	-1.21288	1.03697	0.242147	0.338561	12.2211	31.059	0	4.70804	7.70466	6.88396	4.31554	18.644	22.1174
Trappc9	Peg13	trafficking protein particle complex 9	chr15	72589620	73061204	-	M	1548.38	-0.292457	0.269372	0.277612	0.377421	1879	1732.8	1780.63	1437.52	1512.04	1471.45	1808.21	1034.12	1279.65
Cntn3	(orphan imprinted gene)	contactin 3	chr6	102163304	102573101	-	M	79.7696	0.542276	0.597287	0.363932	0.468229	57.4393	59.951	171.455	26.6789	44.3018	65.3976	107.888	67.1185	117.696
Mirg	Dlk1_Dio3	miRNA containing gene	chr12	109729764	109749458	+	M	628.751	-0.316708	0.399959	0.428447	0.532777	620.834	863.873	584.018	597.921	956.341	731.421	432.417	589.151	282.787
Peg10	Peg10	paternally expressed 10	chr6	4747306	4760517	+	P	4587.37	-0.339065	0.434572	0.435257	0.539672	3585.68	7376.14	2725.42	3793.9	3341.9	2982.48	6384.4	3436.71	7659.73
Sgce	Peg10	sarcoglycan, epsilon	chr6	4674350	4747176	-	P	2160.35	0.263402	0.344477	0.444485	0.548061	1758.62	1979.83	1502.02	1945.99	2131.3	2189.1	1796.13	3875.47	2264.66
Rtl1	Dlk1_Dio3	retrotransposon Gaglike 1	chr12	109589193	109600330	-	P	350.029	0.357478	0.477224	0.453809	0.557131	267.032	308.423	282.186	535.932	534.511	141.121	325.391	213.785	541.876
Kcnq1ot1	KvDMR	KCNQ1 overlapping transcript 1	chr7	143203458	143296549	-	P	1167.7	0.808906	1.1887	0.496191	0.597002	620.223	853.038	4193.5	375.074	537.4	2793.17	347.832	658.755	130.335
Dlx5	Peg10	distal-less homeobox 5	chr6	6877805	6882085	-	M	20.6968	0.56062	0.853613	0.511334	0.610679	15.2764	15.1683	25.0038	52.5731	16.3724	1.72099	10.3573	26.1016	23.6972
Dcn	(orphan imprinted gene)	decorin	chr10	97479609	97518143	+	M	2886.97	-0.2786	0.524598	0.595368	0.686359	3921.15	2764.97	5718.74	1737.27	917.818	1901.69	2307.09	4340.33	2373.67
Zfp264	Peg3	zinc finger protein 264	chr7	6977246	6991087	+	P	7.95277	0.736216	1.45846	0.613706	0.702007	0.611057	10.1122	0	23.5402	7.70466	0	16.399	3.7288	9.47889
Tnfrsf26	KvDMR	tumor necrosis factor receptor superfamily, member 26	chr7	143607663	143627953	-	M	10.1839	-0.525728	1.06208	0.620602	0.707896	14.6654	12.2791	0	21.9709	5.7785	15.4889	4.31554	3.7288	13.4284
Cd81	KvDMR	CD81 antigen	chr7	143052739	143067934	+	M	5987.05	-0.132039	0.287874	0.646471	0.73008	6597.58	6251.52	4084.56	7238.62	6665.5	5116.5	5751.75	7442.69	4734.7
Snrpn	PWS_AS	small nuclear ribonucleoprotein N	chr7	59982502	60140219	-	P	731.03	-0.187623	0.434554	0.665916	0.74689	801.095	815.479	321.478	1205.26	833.067	423.364	662.003	932.201	585.321
Gab1	(orphan imprinted gene)	growth factor receptor bound protein 2-associated protein 1	chr8	80764440	80880496	-	P	933.042	0.124758	0.312249	0.68949	0.766824	906.808	837.87	701.894	1042.83	807.063	949.986	1101.32	688.586	1361.01
Zim1	Peg3	zinc finger, imprinted 1	chr7	6671269	6696450	-	M	998.304	-0.212186	0.585539	0.717071	0.788572	749.767	1485.05	905.496	286.406	482.504	604.067	1021.06	1075.14	2375.25
Slc22a2	Igf2r	solute carrier family 22 (organic cation transporter), member 2	chr17	12584132	12628488	+	M	4.9673	0.557147	1.71496	0.745275	0.811942	3.66634	3.61151	12.5019	2.35402	0	0	14.6728	0	7.89907
Dhcr7	KvDMR	7-dehydrocholesterol reductase	chr7	143823167	143848409	+	M	1044.47	-0.0764454	0.287483	0.790306	0.846856	1154.9	1021.33	975.15	888.251	1415.73	937.939	1096.15	1174.57	736.194
Usp29	Peg3	ubiquitin specific peptidase 29	chr7	6730583	6967219	+	P	1432.55	0.081932	0.357618	0.818787	0.869263	1208.67	1532.72	1025.16	876.481	1629.54	1144.46	1501.81	1861.92	2112.21
Copg2	Peg1_Mest	coatomer protein complex, subunit gamma 2	chr6	30747554	30896739	-	M	2621.3	0.0586785	0.309602	0.849678	0.893605	2616.55	2463.05	1880.65	2239.46	3384.27	1972.25	2433.96	3496.38	3105.13
Begain	Dlk1_Dio3	brain-enriched guanylate kinase-associated	chr12	109032187	109068217	-	ID	288.772	0.0646078	0.369035	0.861023	0.901923	283.53	274.475	289.33	201.661	351.525	263.311	472.983	195.141	266.989
Osbpl5	KvDMR	oxysterol binding protein-like 5	chr7	143688762	143741963	-	M	854.06	-0.0418165	0.277436	0.880193	0.91659	1002.74	744.693	901.924	1157.39	781.06	653.976	834.625	817.851	792.277
H13	H13_host	histocompatibility 13	chr2	152669461	152708670	+	M	3539.54	-0.0428026	0.287499	0.881649	0.917666	3905.87	3337.76	3739.86	4515.01	4180.74	3701.85	3329	2516.94	2628.81
Igf2r	Igf2r	insulin-like growth factor 2 receptor	chr17	12682406	12769664	-	M	1449.43	0.0677218	0.532823	0.898861	0.929969	1362.66	1433.05	596.52	1772.58	1110.43	542.112	2383.9	1104.97	2738.61
Tfpi2	(orphan imprinted gene)	tissue factor pathway inhibitor 2	chr6	3962595	3968376	-	M	15.6139	-0.00529305	0.690355	0.993883	0.996124	16.4985	14.446	25.0038	18.8322	6.74158	20.6519	12.9466	11.1864	14.2183
