# Supplementary material for: Dynamic Expression of Imprinted Genes in the Developing and Postnatal Pituitary Gland
Source: Genes (Basel). 2021 Mar 30;12(4):509. doi: 10.3390/genes12040509 (PMC8066104; doi:10.3390/genes12040509)
Supplement: Supplementary file 1 [file genes-12-00509-s001.zip › Supplementary/TableS3.xlsx]

## Sheet: Sheet1
	GENE	CLONE/REF	PROBE	PRIMERS	DIGEST	ORIENTATION	POLYMERASE
	Igf2	Charalambous, 2010	~1500bp	n/a	Xba1	Antisense	T7
				n/a	HindIII	Sense	T3
	Cdkn1c	IMAGE clone IRAVp968A0212D (Source Biosciences), subcloned into pGEM-T easy	653 bp	F: GAACCGCTGGGACTTCAACT	Sph I	Antisense	SP6
				R: AGGACGAGAATCAAGAGCAGC	Spe I	Sense	T7
	Nnat	IMAGE clone IRAVp968F1283D (Source Biosciences), subcloned into pGEM-T easy)	557 bp	F: GCTCATCATCGGCTGGTACA	Eco RI	Antisense	SP6
				R: GCCGCACAAGATCCTACCAT	Not I	Sense	T7
	S3.1 Details of generation of probes for in situ hybridisation
	GENE	REF	PRIMERS
	α-Tubulin	Charalambous, 2012	F: AGACCATTGGGGGAGGAGAT
			R: GTGGGTTCCAGGTCTACGAA
	β-Actin	Dorrell C et al. 2011	F: TTCTTTGCAGCTCCTTCGTT
			R: ATGGAGGGGAATACAGCCC
	Ddc (total)	Pristerà 2015. DOI: 10.1073/pnas.1503911112	F: CATTCTTGGGTTGGTCTGCT
			R: TTGGCGCTGTTTATTCTTTG
	Grb10 (total)	Charalambous, 2010	F: TGCACCACTTCTTGAGGATG
			R: ACCAGTGAGCTCCGGAAATG
	Grb10 maternal-type isoform		F: GAGCACGAAGTTTCCGCGCA
			R:CTGGTTGGCTTCTTTGTTGTGG
	S3.2 Primers for RT-qPCR
